# Supplementary material for: Regression with Empirical Variable Selection: Description of a New Method and Application to Ecological Datasets
Source: PLoS One. 2012 Mar 30;7(3):e34338. doi: 10.1371/journal.pone.0034338 (PMC3316704; doi:10.1371/journal.pone.0034338)
Supplement: File S1 — R code for the REVS procedure (requires R to open; download R software package from http://cran.r-project.org if necessary and ensure that the LEAPS package is installed). (R) [file pone.0034338.s001.r]

#############################################################
#REVS

# Code with original copyright 2011 R. Stafford and A.E. Goodenough - University of Bedfordshire and University of Gloucestershire (respectively)

# This code is released under the GNU public license - http://www.gnu.org/licenses/gpl.html

# Will take input of up to 32 columns - one dependent variable (column A) and up to 31 explanatory variables (column B onwards) 

# Data to be in the form of a CSV file ideally located in the same directory as this code file

# One example CSV file (SampleData.CSV) is provided for use with this R code


rm(list = ls(all = TRUE))
library(leaps)

dta <- read.csv('SampleData.csv', header=TRUE, sep=',')

zzz<- dim(dta)

yy<-dta[,1]
xx<-dta[,2:zzz[2]]
z<-leaps(xx,yy, method="adjr2", nbest=1)

size <- dim(z$which)
size <- size[1]

no.true <- array(0, dim = size)

for(x in 1:size){
	no.true[x] <- sum(z$which[,x])
	}
 
rank.col <- array(0, dim = c(size,5))


for (x in 1:size){
	
	aa <- max(no.true)
	bb <- which(no.true == aa)
	if(length(bb) == size){
		break
		}
		
		for(sss in 1:length(bb)){
			rank.col[x,sss] <- bb[sss]
			no.true[bb[1]] <- 0
					
		}
	
	}

rank.col2 <- rank.col[,1]
rank.col3 <- rank.col[,1]
rank.col4 <- rank.col[,1]
rank.col5 <- rank.col[,1]	

	
for(a in 1:size){
		if(rank.col[a,2]!=0){
			rank.col2[a] <- rank.col[a,2]
			rank.col2[a+1] <- rank.col[a,1]
			}
			
		if(rank.col[a,3]!=0){
			rank.col3[a] <- rank.col[a,3]
			rank.col3[a+2] <- rank.col[a,1]
			}
		if(rank.col[a,4]!=0){
			rank.col4[a] <- rank.col[a,4]
			rank.col4[a+3] <- rank.col[a,1]
			}
		if(rank.col[a,5]!=0){
			rank.col5[a] <- rank.col[a,5]
			rank.col5[a+4] <- rank.col[a,1]
			}
	}	
		
rank.col <- rank.col[,1]	

dta2 <- dta
dta3 <- dta
dta4 <- dta
dta5 <- dta
		
for (x in 1:size){ 
	dta[,x+1] <- xx[,rank.col[x]]
	dta2[,x+1] <- xx[,rank.col2[x]]
	dta3[,x+1] <- xx[,rank.col3[x]]
	dta4[,x+1] <- xx[,rank.col4[x]]
	dta5[,x+1] <- xx[,rank.col5[x]]
	}


r2.store <- 1:size
AIC.store <- 1:size

r2.store2 <- 1:size
AIC.store22 <- 1:size

r2.store3 <- 1:size
AIC.store33 <- 1:size

r2.store4 <- 1:size
AIC.store44 <- 1:size

r2.store5 <- 1:size
AIC.store55 <- 1:size

for (x in 1:size){
	
	xnam <- paste("dta[,", 1:x+1, "]", sep="")
	(string.regress <- as.formula(paste("yy ~ ", paste((xnam), collapse= "+"))))
	regress <- lm(string.regress)
	
	r2.store[x] <- summary(regress)$adj.r.squared
	AIC.store2 <- extractAIC(regress)
	AIC.store[x] <- AIC.store2[2]
	
	xnam <- paste("dta2[,", 1:x+1, "]", sep="")
	(string.regress <- as.formula(paste("yy ~ ", paste((xnam), collapse= "+"))))
	regress <- lm(string.regress)
	
	r2.store2[x] <- summary(regress)$adj.r.squared
	AIC.store2 <- extractAIC(regress)
	AIC.store22[x] <- AIC.store2[2]
	
	xnam <- paste("dta3[,", 1:x+1, "]", sep="")
	(string.regress <- as.formula(paste("yy ~ ", paste((xnam), collapse= "+"))))
	regress <- lm(string.regress)
	
	r2.store3[x] <- summary(regress)$adj.r.squared
	AIC.store2 <- extractAIC(regress)
	AIC.store33[x] <- AIC.store2[2]
	

	xnam <- paste("dta4[,", 1:x+1, "]", sep="")
	(string.regress <- as.formula(paste("yy ~ ", paste((xnam), collapse= "+"))))
	regress <- lm(string.regress)
	
	r2.store4[x] <- summary(regress)$adj.r.squared
	AIC.store2 <- extractAIC(regress)
	AIC.store44[x] <- AIC.store2[2]

	xnam <- paste("dta5[,", 1:x+1, "]", sep="")
	(string.regress <- as.formula(paste("yy ~ ", paste((xnam), collapse= "+"))))
	regress <- lm(string.regress)
	
	r2.store5[x] <- summary(regress)$adj.r.squared
	AIC.store2 <- extractAIC(regress)
	AIC.store55[x] <- AIC.store2[2]

	}

AIC.delta <- AIC.store - min(AIC.store)
AIC.delta2 <- AIC.store22 - min(AIC.store22)
AIC.delta3 <- AIC.store33 - min(AIC.store33)
AIC.delta4 <- AIC.store44 - min(AIC.store44)
AIC.delta5 <- AIC.store55 - min(AIC.store55)


best <- which.min(AIC.delta)
data.set <- 1

	if(which.min(AIC.delta2) < which.min(AIC.delta)){
		best <- which.min(AIC.delta2)
		data.set <- 2
		}
		
	if(which.min(AIC.delta3) < which.min(AIC.delta2)){
		best <- which.min(AIC.delta3)
		data.set <- 3
		}
		
	if(which.min(AIC.delta4) < which.min(AIC.delta3)){
		best <- which.min(AIC.delta4)
		data.set <- 4
		}

	if(which.min(AIC.delta5) < which.min(AIC.delta4)){
		best <- which.min(AIC.delta5)
		data.set <- 5
		}

x <- best


if(data.set == 1){
	xnam <- paste("dta[,", 1:x+1, "]", sep="")
	rank.col.output <- rank.col
	AIC.output <- AIC.delta
	r2.output <- r2.store
	AIC <- AIC.store
	}
if(data.set == 2){
	xnam <- paste("dta2[,", 1:x+1, "]", sep="")
	rank.col.output <- rank.col2
	AIC.output <- AIC.delta2
	r2.output <- r2.store2
	AIC <- AIC.store22
	}
if(data.set == 3){
	xnam <- paste("dta3[,", 1:x+1, "]", sep="")
	rank.col.output <- rank.col3
	AIC.output <- AIC.delta3
	r2.output <- r2.store3
	AIC <- AIC.store33
	}
if(data.set == 4){
	xnam <- paste("dta4[,", 1:x+1, "]", sep="")
	rank.col.output <- rank.col4
	AIC.output <- AIC.delta4
	r2.output <- r2.store4
	AIC <- AIC.store44
	}
if(data.set == 5){
	xnam <- paste("dta5[,", 1:x+1, "]", sep="")
	rank.col.output <- rank.col5
	AIC.output <- AIC.delta5
	r2.output <- r2.store5
	AIC <- AIC.store55
	}
	
(string.regress <- as.formula(paste("yy ~ ", paste((xnam), collapse= "+"))))
regress2 <- lm(string.regress)

print("REVS ")
print("____")

print(summary(regress2))
print("columns in order")
print(rank.col.output)
print(names(xx[rank.col.output]))
print("Akaikes____")
print(AIC)
print("Akaikes Delta____")
print(AIC.output)
print("Adj.R2")
print(r2.output)

#The following gives a comparison with the full model and a stepwise process - uncomment to include

#Print(" ")
#print(" ")
#print("Full Model")

#print(summary(regress))
#extractAIC(regress)

#print("  stepwise method")

#summary.step <- step(regress)

#print(summary(summary.step))
#print(names(xx[rank.col]))
