# Supplementary material for: Regression with Empirical Variable Selection: Description of a New Method and Application to Ecological Datasets
Source: PLoS One. 2012 Mar 30;7(3):e34338. doi: 10.1371/journal.pone.0034338 (PMC3316704; doi:10.1371/journal.pone.0034338)
Supplement: File S2 — Sample dataset for use the REVS procedure (CSV format). (CSV) [file pone.0034338.s002.csv]

Bacterial CFUs	Disolved Oxygen	BOD	pH	Nitrogen	Phosphorous
144.84	9.2	2.8	7.71	3.81	0.03
106.04	9.9	3	7.54	3.94	0.1
112.74	9.53	2.8	7.6	2.7	0.04
95.29	9.37	21.2	7.89	3.19	0.1
106.92	9.5	5.6	7.88	3.54	0.38
121.04	10.03	4.6	7.62	5.49	0.55
87.62	11.43	2.6	7.5	9.24	1.38
136.16	11.63	10	7.61	15.4	3.76
159.76	13.53	2.2	7.71	22	3.76
241	10.57	1.2	7.76	22	4
255.24	16.33	3.4	7.01	3.74	1.5
198.58	7.43	2.6	7.8	9.46	4.12
